# Supplementary material for: A comparison between the pathophysiology of multiple sclerosis and normal pressure hydrocephalus: is pulse wave encephalopathy a component of MS?
Source: Fluids Barriers CNS. 2016 Sep 22;13:18. doi: 10.1186/s12987-016-0041-2 (PMC5034419; doi:10.1186/s12987-016-0041-2)
Supplement: Supplementary file 1 — 10.1186/s12987-016-0041-2 Blood flow and pulsation measurements. [file 12987_2016_41_MOESM1_ESM.xlsx]

## Sheet: Sheet1
	NY controls
age	AVD	art flow	sss flow	st flow	%sss	%st	art SV	sss SV	ST SV
28	87	940	420	80	44.6809	8.51064	673	240	72
39	65	801	428	112	53.4332	13.9825	1320	586	13
42	50	723	324	80	44.8133	11.065	1166	364	65
13	220	1000	500	160	50	16	702	291	109
34	20	538	290	89	53.9033	16.5428	543	203	48
35	250	980	321	121	32.7551	12.3469	712	304	108
42	150	845	281	106	33.2544	12.5444	691	198	56
22	50	806	327	105	40.5707	13.0273	721	259	84
25	60	833	432	127	51.8607	15.2461	718	286	106
21	30	996	424	202	42.5703	20.2811	1050	254	130
46	125	703	411	102	58.4637	14.5092	910	330	109
52	140	1063	494	118	46.4722	11.1007	797	300	64
70	70	587	304	81	51.7888	13.799	1365	318	80
62	125	652	219	84	33.589	12.8834	960	244	94
51	160	906	252	79	27.8146	8.71965	1400	210	40
66	215	638	315	90	49.373	14.1066	715	270	70
64	100	702	350	100	49.8575	14.245	854	300	45
58	100	757	397	138	52.4439	18.2299	946	138	40
50	90	671	285	92	42.4739	13.7109	1025	318	100
39	115	710	364	106	51.2676	14.9296	506	100	37
52	120	807	307	109	38.0421	13.5068	1249	173	64
45	125	773	408	103	52.7814	13.3247	1080	310	80
	MS patients
age	AVD	art flow	sss flow	st flow	%sss	%st	art SV	sss SV	ST SV
21	124	731	339	110	46.3748	15.0479	1016	162	38
38	162	761	281	101	36.9251	13.272	1080	340	122
57	100	782	365	112	46.6752	14.3223	1182	289	54
36	85	761	280	59	36.7937	7.75296	1680	203	60
46	54	746	302	58	40.4826	7.7748	1106	69	26
62	62	664	287	119	43.2229	17.9217	1056	237	114
40	112	727	300	95	41.2655	13.0674	120	0	0
51	63	649	242	61	37.2881	9.39908	790	313	75
40	78	753	361	111	47.9416	14.741	1210	254	57
31	95	991	316	68	31.887	6.86176	1243	152	24
50	67	535	228	61	42.6168	11.4019	749	142	43
36	117	797	377	106	47.3024	13.2999	1029	197	42
46	34	686	290	110	42.2741	16.035	1595	65	35
59	62	912	243	83	26.6447	9.10088	1292	202	45
36	34	755	375	136	49.6689	18.0132	1069	142	51
62	58	729	317	122	43.4842	16.7353	1583	322	50
47	57	840	358	142	42.619	16.9048	1333	270	61
31	9	580	292	48	50.3448	8.27586	1137	100	0
28	82	1015	319	80	31.4286	7.88177	1582	190	54
48	10	1244	338	118	27.1704	9.48553	1184	118	48
	NE controls
age	AVD	art flow	sss flow	st flow	%sss	%st	art SV	sss SV	ST SV
80	70	584	250	75	42.8082	12.8425	1865	520	73
72	139	904	378	49	41.8142	5.42035	1432	362	45
64	243	803	266	67	33.1258	8.34371	1587	195	51
72	89	701	258	103	36.8046	14.6933	1651	479	97
68	83	762	313	88	41.0761	11.5486	1119	191	46
62	73	731	223	84	30.5062	11.4911	961	139	69
74	58	673	279	89	41.4562	13.2244	1050	255	57
70	140	667	278	85	41.6792	12.7436	1419	379	109
67	95	628	264	85	42.0382	13.535	972	212	74
67	95	628	264	85	42.0382	13.535	972	212	74
69	118	557	370	101	66.4273	18.1329	969	380	71
71	126	875	442	175	50.5143	20	1980	382	84
	NPH patients
age	AVD	art flow	sss flow	st flow	%sss	%st	art SV	sss SV	ST SV
69	49	784	221	67	28.1888	8.54592	784	217	42
87	73	541	208	47	38.4473	8.68762	831	186	65
72	50	400	149	55	37.25	13.75	654	220	20
72	60	629	189	59	30.0477	9.37997	480	62	21
84	53	785	211	69	26.879	8.78981	833	94	20
77	48	416	197	97	47.3558	23.3173	1323	291	88
73	43	692	203	70	29.3353	10.1156	1172	91	8
70	33	740	208	65	28.1081	8.78378	1658	167	36
62	110	396	128	29	32.3232	7.32323	367	67	27
84	34	349	170	55	48.7106	15.7593	987	216	64
83	48	433	172	91	39.7229	21.0162	1166	144	90
72	38	414	196	39	47.343	9.42029	612	132	4
78	20	490	199	72	40.6122	14.6939	528	92	21
75	15	523	188	43	35.9465	8.2218	726	105	10
64	50	770	263	76	34.1558	9.87013	1453	167	52
63	22	485	136	87	28.0412	17.9381	1298	134	67
79	40	700	120	60	17.1429	8.57143	1013	103	52
69	8	521	182	119	34.9328	22.8407	1024	214	35
77	68	545	283	55	51.9266	10.0917	718	263	43
69	84	731	320	113	43.7756	15.4583	1629	438	78
